# Supplementary material for: Impacts of social isolation and risk perception on social networking intensity among university students during covid-19
Source: PLoS One. 2023 Apr 28;18(4):e0283997. doi: 10.1371/journal.pone.0283997 (PMC10146541; doi:10.1371/journal.pone.0283997)
Supplement: S1 Data — (ZIP) [file pone.0283997.s002.zip]

Archive with 1 entries (1 files):
- PLOS ONE_COVID-19_Korea+Vietnam_345.csv
