# Supplementary material for: Impacts of social isolation and risk perception on social networking intensity among university students during covid-19
Source: PLoS One. 2023 Apr 28;18(4):e0283997. doi: 10.1371/journal.pone.0283997 (PMC10146541; doi:10.1371/journal.pone.0283997)
Supplement: S1 Data — (ZIP) [file pone.0283997.s002.zip › PLOS ONE_COVID-19_Korea+Vietnam_345.csv]

Time	Natinality	SNO1	SNO2	SNO3	CRP3	CRP4	ARP1	ARP2	ARP3	CFS1	CFS3	CFS4	SNI1	SNI2	SNI3	Gender(Male_1)	Age	Software	PBC1	PBC2	PBC3	Total
9-7-2021 10:26:47	Korea	5	6	6	5	2	5	6	3	2	1	1	2	4	3	1	22	ÁÜ(Zoom)	5	6	6	89
9-7-2021 12:05:08	Korea	6	6	6	6	4	6	7	6	2	6	5	5	6	6	1	24	ÁÜ(Zoom)	6	6	6	89
9-7-2021 14:53:19	Korea	6	6	6	2	2	4	3	3	2	3	5	6	6	6	1	19	ÁÜ(Zoom)	6	6	6	89
9-7-2021 17:12:20	Korea	7	7	7	4	3	5	7	6	2	2	2	6	6	3	1	51	ÁÜ(Zoom)	7	7	4	89
9-9-2021 0:07:09	Korea	6	6	6	5	3	3	3	3	1	2	1	5	5	5	1	66	ÁÜ(Zoom)	6	6	6	89
9-9-2021 10:47:40	Korea	5	5	5	3	3	3	4	4	3	3	3	4	4	4	1	45	ÁÜ(Zoom)	5	5	5	89
9-10-2021 12:07:51	Korea	7	7	7	7	4	7	7	7	7	4	4	4	4	4	1	23	ÁÜ(Zoom)	7	7	7	89
9-10-2021 12:17:19	Korea	4	4	4	4	4	4	4	4	4	4	4	4	4	4	1	20	ÁÜ(Zoom)	4	4	4	89
9-10-2021 12:21:44	Korea	7	7	7	1	1	1	1	1	1	6	6	7	7	7	1	20	ÁÜ(Zoom)	6	6	7	89
9-17-2021 9:58:50	Korea	4	3	5	2	2	3	7	2	2	2	2	6	5	5	1	24	ÇÐ±³»çÀÌÆ®	6	6	6	89
9-17-2021 10:01:21	Korea	5	5	5	5	2	5	5	5	3	4	3	4	4	5	1	21	ÁÜ(Zoom)	5	5	5	89
9-17-2021 10:02:26	Korea	6	6	6	5	3	4	4	5	4	5	4	4	4	4	1	24	ÁÜ(Zoom)	6	5	5	89
9-17-2021 10:05:31	Korea	7	7	7	7	4	7	7	7	5	3	3	2	2	4	1	23	ÁÜ(Zoom)	7	7	7	89
9-17-2021 10:06:24	Korea	7	7	7	4	3	5	5	5	4	4	4	4	4	4	1	23	ÁÜ(Zoom)	6	6	5	89
9-17-2021 10:09:13	Korea	7	7	7	5	2	4	6	6	1	1	1	4	4	4	1	23	µ¿¿µ»ó°­ÀÇ	7	7	6	89
9-17-2021 10:11:28	Korea	7	7	7	7	1	1	7	7	1	7	7	7	7	7	1	24	ÁÜ(Zoom)	7	7	7	89
9-17-2021 10:11:57	Korea	7	7	7	5	6	5	5	4	3	3	2	2	2	3	1	23	µ¿ÀÇ´ëdoor	7	7	7	89
9-17-2021 10:39:59	Korea	6	5	6	6	1	7	7	7	2	5	2	5	5	2	1	24	ÁÜ(Zoom)	5	5	5	89
9-17-2021 10:57:27	Korea	6	6	6	7	5	7	7	7	5	5	1	5	4	4	1	21	ÇÐ±³ LMS	7	7	7	89
9-17-2021 11:03:02	Korea	4	5	5	1	1	1	4	4	1	1	1	3	3	2	1	23	ÁÜ(Zoom)	4	4	4	89
9-17-2021 11:09:26	Korea	6	5	5	5	2	5	5	5	3	3	2	2	2	4	1	24	ÁÜ(Zoom)	4	4	3	89
9-17-2021 11:28:29	Korea	6	6	6	6	5	5	6	6	1	4	5	6	6	6	1	20	ÁÜ(Zoom)	6	5	6	89
9-17-2021 11:32:54	Korea	6	5	5	1	1	1	1	1	2	3	1	1	2	3	1	23	door	6	6	5	89
9-17-2021 11:42:50	Korea	6	6	6	5	5	6	6	6	1	1	1	1	1	2	1	24	ÁÜ(Zoom)	6	6	6	89
9-17-2021 12:09:27	Korea	7	7	7	5	5	7	7	7	6	2	3	2	2	4	1	20	ÁÜ(Zoom)	7	7	7	89
9-17-2021 12:36:35	Korea	4	5	5	3	3	5	7	4	4	6	6	7	7	7	1	20	ÁÜ(Zoom)	5	5	5	89
9-17-2021 12:50:54	Korea	7	7	7	1	4	6	7	4	1	4	1	2	1	1	1	21	ÁÜ(Zoom)	7	7	7	89
9-17-2021 17:35:27	Korea	5	5	5	5	5	7	7	7	1	1	1	5	5	5	1	21	ÁÜ(Zoom)	5	5	5	89
9-17-2021 19:59:00	Korea	6	5	5	6	6	5	6	6	2	5	3	2	1	3	1	20	ÁÜ(Zoom)	4	4	4	89
9-17-2021 21:47:50	Korea	7	7	7	7	4	6	7	7	1	1	1	3	3	4	1	23	ÁÜ(Zoom)	7	7	5	89
9-17-2021 23:33:58	Korea	5	5	5	4	4	4	4	4	1	1	1	5	1	5	1	20	ÁÜ(Zoom)	5	5	5	89
9-18-2021 12:32:24	Korea	7	7	7	3	3	7	7	6	3	3	1	6	5	5	1	24	ÁÜ(Zoom)	7	7	7	89
9-18-2021 12:32:58	Korea	4	5	5	4	1	3	3	2	2	4	5	7	6	6	1	19	ÁÜ(Zoom)	4	3	4	89
9-18-2021 13:18:00	Korea	7	7	7	5	2	7	7	7	1	1	1	4	2	4	1	20	ÁÜ(Zoom)	7	7	7	89
9-19-2021 13:50:48	Korea	6	6	6	2	1	5	7	5	2	4	3	3	3	4	1	20	ÁÜ(Zoom)	7	7	7	89
9-19-2021 16:18:22	Korea	5	5	5	5	5	5	6	4	4	5	3	4	4	4	1	22	ÁÜ(Zoom)	4	5	5	89
9-20-2021 12:34:35	Korea	7	7	7	5	1	1	1	1	1	5	1	2	2	6	1	19	ÁÜ(Zoom)	7	7	7	89
9-21-2021 15:44:58	Korea	7	7	7	5	2	3	7	4	1	7	1	7	7	6	1	19	ÁÜ(Zoom)	7	7	7	89
9-21-2021 16:33:24	Korea	1	1	1	1	1	1	5	5	7	6	7	6	6	1	1	23	ÁÜ(Zoom)	2	1	1	89
9-21-2021 19:59:22	Korea	5	4	4	7	7	6	6	7	5	5	5	6	5	5	1	19	ÁÜ(Zoom)	4	5	5	89
9-22-2021 16:51:16	Korea	7	7	7	7	7	7	7	7	7	7	7	3	3	2	1	19	ÁÜ(Zoom)	7	7	7	89
9-22-2021 20:17:12	Korea	7	6	6	1	2	5	6	5	1	1	1	2	2	3	1	22	ÁÜ(Zoom)	6	6	7	89
9-22-2021 23:14:35	Korea	4	4	4	4	4	1	1	1	4	4	4	4	4	4	1	19	ÁÜ(Zoom)	4	4	4	89
9-23-2021 9:27:51	Korea	7	7	7	4	6	7	7	5	4	4	6	2	1	7	1	20	ÁÜ(Zoom)	7	7	7	89
9-27-2021 14:58:53	Korea	7	7	7	7	7	7	7	7	7	7	7	7	7	7	1	21	ÁÜ(Zoom)	7	7	7	89
9-17-2021 14:38:30	Vietnam	7	7	7	7	7	4	4	4	4	4	4	4	4	4	1	21	Zoom	4	4	4	89
9-17-2021 15:09:54	Vietnam	5	6	6	4	6	6	6	6	6	6	6	5	5	5	1	20	Zoom	6	6	6	89
9-17-2021 15:13:40	Vietnam	7	7	7	2	7	7	7	7	4	7	5	7	7	7	1	24	Zoom	7	7	7	89
9-17-2021 15:14:16	Vietnam	4	4	4	4	4	4	4	4	4	4	4	4	4	4	1	21	Zoom	4	4	4	89
9-17-2021 15:15:53	Vietnam	7	7	7	7	7	7	7	7	7	7	7	7	7	7	1	22	Zoom	7	7	7	89
9-17-2021 15:16:08	Vietnam	7	4	7	2	4	6	5	5	4	4	4	5	6	4	1	21	Zoom	4	4	4	89
9-17-2021 15:16:13	Vietnam	7	7	7	4	1	7	6	4	1	4	7	7	7	7	1	21	Zoom	7	7	7	89
9-17-2021 15:17:21	Vietnam	2	7	7	7	6	7	7	7	4	5	4	4	5	4	1	21	Zoom	4	5	4	89
9-17-2021 15:17:22	Vietnam	6	6	6	7	7	6	6	6	5	5	5	2	2	2	1	22	Zoom	5	5	5	89
9-17-2021 15:17:55	Vietnam	6	7	6	7	7	7	7	7	6	5	4	4	4	4	1	21	Zoom	5	4	4	89
9-17-2021 15:18:10	Vietnam	5	7	7	1	1	5	5	5	5	5	5	5	5	5	1	21	Zoom	5	5	5	89
9-17-2021 15:18:12	Vietnam	7	7	7	7	5	7	7	7	7	7	4	7	7	4	1	21	Zoom	7	7	7	89
9-17-2021 15:18:27	Vietnam	7	7	7	7	7	7	7	7	7	7	7	7	7	4	1	20	Zoom	7	7	1	89
9-17-2021 15:18:44	Vietnam	4	4	4	4	4	4	4	4	4	4	4	4	4	4	1	21	Zoom	4	4	4	89
9-17-2021 15:18:48	Vietnam	4	7	7	7	7	7	7	7	7	7	7	7	6	7	1	22	Zoom	6	7	7	89
9-17-2021 15:18:48	Vietnam	5	6	6	6	4	4	3	5	4	4	4	6	6	6	1	21	Zoom	5	6	6	89
9-17-2021 15:18:52	Vietnam	7	7	7	7	4	6	6	6	4	5	4	7	7	3	1	20	Zoom	7	7	7	89
9-17-2021 15:19:41	Vietnam	7	7	7	7	7	4	4	6	6	7	7	7	7	4	1	20	Zoom	7	7	1	89
9-17-2021 15:19:43	Vietnam	3	3	3	3	3	3	3	3	3	3	3	3	3	3	1	21	Zoom	3	3	3	89
9-17-2021 15:19:50	Vietnam	6	7	7	6	4	6	5	6	6	4	4	5	5	6	1	21	Zoom	7	7	7	89
9-17-2021 15:19:57	Vietnam	7	7	7	7	7	6	6	6	7	6	6	7	6	2	1	20	Zoom	6	6	5	89
9-17-2021 15:20:02	Vietnam	6	5	6	6	6	7	7	7	6	5	5	6	6	5	1	20	Zoom	5	5	5	89
9-17-2021 15:21:00	Vietnam	7	7	7	7	7	7	7	7	6	7	7	7	7	6	1	21	Zoom	7	7	5	89
9-17-2021 15:21:00	Vietnam	5	6	5	6	5	5	6	6	7	6	6	7	6	6	1	22	Zoom	7	2	7	89
9-17-2021 15:23:34	Vietnam	7	7	7	7	4	4	4	5	4	4	4	5	5	6	1	22	Zoom	7	7	7	89
9-17-2021 15:25:08	Vietnam	7	7	7	7	1	7	7	7	4	7	5	6	6	1	1	21	Zoom	7	7	7	89
9-17-2021 17:15:02	Vietnam	4	4	4	4	4	4	4	4	4	4	4	4	4	4	1	19	Zoom	4	4	4	89
9-17-2021 17:23:52	Vietnam	7	7	7	1	1	1	1	2	7	7	7	7	7	7	1	22	Zoom	7	7	1	89
9-17-2021 17:24:34	Vietnam	5	6	6	5	7	4	4	4	4	4	4	4	4	3	1	21	Zoom	4	4	4	89
9-17-2021 17:25:08	Vietnam	6	6	6	6	6	6	6	6	7	7	7	7	7	7	1	20	Zoom	6	6	6	89
9-17-2021 17:26:38	Vietnam	7	7	7	7	7	7	7	7	7	1	7	7	7	7	1	21	Zoom	7	7	7	89
9-17-2021 17:26:50	Vietnam	3	5	5	6	6	6	5	6	4	7	7	7	7	7	1	20	Zoom	5	5	5	89
9-17-2021 17:27:33	Vietnam	7	7	7	7	1	7	7	7	4	2	4	7	7	5	1	22	Zoom	7	7	7	89
9-17-2021 17:27:33	Vietnam	7	7	7	7	7	7	7	7	5	7	7	5	6	3	1	19	Zoom	7	7	5	89
9-17-2021 17:27:45	Vietnam	6	6	5	5	5	7	7	7	7	6	6	6	6	7	1	21	Google Meet	6	6	6	89
9-17-2021 17:29:15	Vietnam	7	6	5	4	5	5	5	5	6	5	6	6	6	5	1	21	Zoom	5	6	6	89
9-17-2021 17:29:18	Vietnam	4	5	5	5	5	6	6	5	4	6	6	4	4	4	1	20	Zoom	7	7	4	89
9-17-2021 17:29:28	Vietnam	6	6	6	7	4	3	3	5	3	5	5	7	7	7	1	21	Zoom	5	5	5	89
9-17-2021 17:30:38	Vietnam	6	7	7	7	4	3	3	3	2	4	7	7	7	7	1	21	Zoom	6	6	6	89
9-17-2021 17:32:07	Vietnam	6	6	6	7	6	7	7	7	4	3	4	6	6	2	1	24	Zoom	7	7	6	89
9-17-2021 17:32:12	Vietnam	6	7	7	7	7	7	7	7	4	6	4	7	7	4	1	20	Zoom	7	7	7	89
9-17-2021 17:32:47	Vietnam	4	5	5	4	4	5	4	5	4	4	4	5	5	4	1	21	Zoom	5	4	4	89
9-17-2021 17:38:00	Vietnam	7	7	7	7	7	7	7	7	5	4	7	7	7	5	1	22	Zoom	7	7	7	89
9-17-2021 17:39:22	Vietnam	7	7	7	7	7	4	4	3	6	7	5	5	6	5	1	20	Zoom	7	7	7	89
9-17-2021 17:48:03	Vietnam	5	4	5	5	5	4	4	5	5	4	5	4	4	4	1	22	Zoom	4	5	5	89
9-17-2021 17:49:02	Vietnam	7	7	7	7	7	7	7	7	7	7	4	7	7	7	1	20	Zoom	7	7	7	89
9-17-2021 18:04:25	Vietnam	7	7	7	1	1	6	6	7	5	7	7	7	7	7	1	23	Zoom	7	7	7	89
9-17-2021 18:07:10	Vietnam	1	5	5	6	6	5	5	5	6	6	6	6	6	6	1	21	Google Meet	6	6	6	89
9-17-2021 18:19:14	Vietnam	7	7	7	7	4	7	7	7	7	7	7	7	7	7	1	21	Zoom	7	7	7	89
9-17-2021 18:22:27	Vietnam	7	7	7	4	4	4	4	4	4	4	4	4	4	4	1	19	Zoom	4	4	4	89
9-17-2021 18:57:35	Vietnam	7	7	7	7	5	4	7	3	6	7	7	5	5	5	1	21	Zoom	7	7	7	89
9-17-2021 19:52:48	Vietnam	4	4	4	4	4	4	4	4	4	4	4	4	4	4	1	20	Zoom	4	4	4	89
9-17-2021 19:54:49	Vietnam	7	7	7	7	7	4	4	7	4	7	7	7	7	5	1	20	Zoom	7	7	7	89
9-17-2021 19:59:03	Vietnam	7	7	7	7	7	6	7	7	5	7	5	6	6	6	1	20	Zoom	7	7	7	89
9-17-2021 20:03:07	Vietnam	7	7	7	7	6	3	1	4	6	6	6	7	7	1	1	21	Zoom	7	7	7	89
9-17-2021 20:07:34	Vietnam	5	5	5	5	5	5	5	5	5	5	6	5	5	5	1	20	Zoom	5	5	5	89
9-17-2021 20:08:31	Vietnam	6	6	6	6	6	6	6	6	6	7	7	6	6	6	1	19	Zoom	6	6	7	89
9-17-2021 20:09:31	Vietnam	7	7	7	7	7	7	7	7	6	5	3	6	4	5	1	21	Zoom	6	4	6	89
9-17-2021 20:10:19	Vietnam	5	5	6	5	6	5	5	5	5	5	4	4	4	5	1	21	Zoom	5	4	5	89
9-17-2021 20:12:25	Vietnam	7	7	7	7	5	4	4	7	4	7	1	7	7	7	1	20	Zoom	7	7	7	89
9-17-2021 20:15:26	Vietnam	7	7	7	7	7	7	7	7	7	7	7	7	7	7	1	21	Zoom	7	7	7	89
9-17-2021 20:19:01	Vietnam	4	4	4	3	6	5	5	5	4	4	4	6	6	6	1	20	Zoom	4	4	4	89
9-17-2021 20:26:53	Vietnam	5	5	6	6	5	5	7	7	5	6	6	6	6	6	1	18	Zoom	5	6	6	89
9-17-2021 20:59:26	Vietnam	2	2	2	2	2	2	2	2	3	3	3	2	3	3	1	19	Zoom	3	3	3	89
9-18-2021 9:44:56	Vietnam	7	7	7	7	7	1	7	3	2	7	7	5	5	5	1	21	Zoom	7	7	7	89
9-18-2021 19:53:05	Vietnam	7	7	7	1	1	1	7	7	4	4	4	4	4	4	1	18	Zoom	4	4	4	89
9-18-2021 19:54:58	Vietnam	4	3	3	4	5	5	6	5	4	4	7	4	5	7	1	21	Google Meet	4	5	4	89
9-19-2021 11:34:07	Vietnam	4	4	4	4	4	4	4	4	4	4	4	4	4	4	1	21	Zoom	4	4	4	89
9-19-2021 11:37:01	Vietnam	4	4	4	4	4	4	4	4	4	4	4	4	4	4	1	22	Zoom	4	4	4	89
9-19-2021 11:41:04	Vietnam	4	5	3	5	5	5	6	6	7	7	7	7	7	1	1	20	Zoom	6	6	7	89
9-19-2021 12:20:15	Vietnam	7	7	7	7	7	7	4	4	1	1	7	7	7	4	1	21	Zoom	7	7	7	89
9-19-2021 19:59:11	Vietnam	5	5	5	5	5	4	4	4	4	4	4	4	4	4	1	21	Zoom	4	4	4	89
9-20-2021 15:08:17	Vietnam	6	6	6	6	6	6	7	7	7	6	6	7	7	7	1	20	Zoom	6	6	6	89
9-20-2021 15:11:58	Vietnam	7	7	7	7	7	1	1	1	7	7	7	7	7	7	1	20	Zoom	7	7	7	89
9-20-2021 15:13:44	Vietnam	7	7	7	7	7	7	7	7	4	7	4	7	7	7	1	20	Zoom	7	7	7	89
9-20-2021 15:14:59	Vietnam	4	7	7	6	6	7	7	7	5	7	5	7	7	5	1	23	Zoom	7	5	5	89
9-20-2021 15:23:37	Vietnam	5	6	4	7	5	5	5	5	7	5	4	4	4	4	1	21	Zoom	4	4	4	89
9-20-2021 17:25:31	Vietnam	6	6	6	5	6	6	6	6	6	6	6	6	6	7	1	20	Zoom	6	6	7	89
9-20-2021 17:26:05	Vietnam	7	7	7	7	7	7	7	7	7	7	7	7	7	7	1	20	Zoom	7	7	7	89
9-20-2021 17:32:51	Vietnam	6	7	7	7	6	5	6	7	6	6	6	6	6	6	1	20	Zoom	6	6	6	89
9-20-2021 17:38:19	Vietnam	7	7	7	7	6	7	7	7	3	1	5	7	7	7	1	20	Zoom	7	7	7	89
9-21-2021 9:44:59	Vietnam	4	5	5	5	4	5	4	5	5	5	6	4	5	5	1	20	Zoom	5	5	5	89
9-22-2021 19:29:34	Vietnam	6	6	6	7	7	4	4	7	4	6	6	6	6	4	1	20	Zoom	6	6	6	89
9-7-2021 12:02:21	Korea	5	6	6	4	3	4	4	4	4	4	4	6	6	6	2	19	ÁÜ(Zoom)	6	6	6	89
9-7-2021 14:58:43	Korea	6	6	6	6	4	6	7	7	3	6	5	7	7	7	2	50	ÁÜ(Zoom)	7	7	6	89
9-10-2021 12:08:08	Korea	7	7	7	7	7	7	7	7	5	4	1	3	4	5	2	19	ÁÜ(Zoom)	7	7	7	89
9-10-2021 12:08:44	Korea	7	7	7	7	7	7	7	7	7	7	7	5	6	7	2	19	ÁÜ(Zoom)	7	7	7	89
9-10-2021 12:09:07	Korea	7	7	7	5	1	7	7	7	1	4	2	6	5	7	2	19	·¯´×¿¢½º	7	7	7	89
9-10-2021 12:09:16	Korea	5	4	5	2	4	5	6	5	4	4	4	4	5	4	2	19	ÁÜ(Zoom)	4	4	4	89
9-10-2021 12:09:50	Korea	7	7	7	5	2	4	6	6	5	4	1	7	4	4	2	19	Lms	7	7	7	89
9-10-2021 12:10:53	Korea	7	7	7	7	4	7	7	7	3	2	2	3	3	1	2	19	ÁÜ(Zoom)	7	7	7	89
9-10-2021 12:13:01	Korea	7	7	7	7	7	7	7	7	1	1	1	5	5	5	2	19	ecampus	7	7	7	89
9-10-2021 12:24:11	Korea	7	7	7	4	4	7	7	7	6	3	2	5	5	5	2	19	ÁÜ(Zoom)	7	7	7	89
9-10-2021 12:30:39	Korea	7	7	7	4	4	7	7	7	1	2	1	4	4	3	2	20	e- Ä·ÆÛ½º	7	7	7	89
9-10-2021 13:15:12	Korea	5	5	5	5	4	6	6	7	7	4	1	3	4	7	2	18	ÁÜ(Zoom)	7	7	7	89
9-10-2021 15:31:52	Korea	5	6	6	6	2	7	7	7	1	7	1	7	7	7	2	18	ÁÜ(Zoom)	7	2	7	89
9-10-2021 16:03:03	Korea	5	6	6	2	1	7	7	7	2	7	3	6	7	6	2	21	ÁÜ(Zoom)	7	7	7	89
9-13-2021 1:02:22	Korea	7	7	7	4	6	5	6	6	3	5	5	7	7	7	2	21	ÁÜ(Zoom)	7	7	7	89
9-13-2021 1:31:48	Korea	7	7	7	4	3	4	5	2	3	2	5	6	6	6	2	22	ÁÜ(Zoom)	7	7	7	89
9-13-2021 11:27:14	Korea	5	4	5	4	3	4	5	4	5	7	6	1	1	2	2	20	ÁÜ(Zoom)	5	5	4	89
9-13-2021 12:33:42	Korea	7	7	7	5	2	5	5	6	1	5	5	7	7	7	2	23	ÁÜ(Zoom)	7	7	7	89
9-13-2021 13:24:20	Korea	6	6	6	3	5	5	5	5	6	6	7	6	6	6	2	22	ÁÜ(Zoom)	7	7	6	89
9-13-2021 14:22:07	Korea	7	7	6	5	3	4	5	5	6	6	6	6	6	7	2	21	ÁÜ(Zoom)	5	6	7	89
9-13-2021 18:26:01	Korea	4	4	5	3	1	6	6	5	6	4	7	7	7	6	2	21	ÁÜ(Zoom)	5	6	6	89
9-15-2021 21:14:16	Korea	4	5	5	1	2	5	6	4	2	3	5	7	7	5	2	20	ÁÜ(Zoom)	6	5	7	89
9-16-2021 19:43:33	Korea	6	6	6	3	2	3	3	3	3	2	2	3	3	3	2	47	ÁÜ(Zoom)	5	5	5	89
9-17-2021 10:28:06	Korea	7	7	7	6	6	7	7	7	1	1	1	7	7	7	2	21	ÁÜ(Zoom)	7	7	7	89
9-17-2021 10:46:12	Korea	7	7	7	2	3	7	7	7	1	2	1	5	5	5	2	20	ÁÜ(Zoom)	7	7	7	89
9-17-2021 12:55:47	Korea	6	6	6	6	5	6	6	6	4	5	3	6	6	6	2	20	ÁÜ(Zoom)	6	6	6	89
9-18-2021 0:24:17	Korea	4	4	4	3	2	1	3	1	1	4	1	1	1	1	2	19	ÁÜ(Zoom)	4	4	4	89
9-18-2021 12:44:18	Korea	3	3	3	3	2	5	3	3	3	5	6	7	7	7	2	20	ÁÜ(Zoom)	6	6	3	89
9-19-2021 15:33:06	Korea	6	6	6	7	6	7	7	7	6	7	2	7	7	7	2	21	ÁÜ(Zoom)	6	6	2	89
9-20-2021 20:39:56	Korea	4	4	4	3	3	7	7	7	2	4	2	4	4	4	2	20	ÁÜ(Zoom)	4	4	4	89
9-21-2021 21:41:49	Korea	3	5	5	3	5	5	5	5	3	5	3	5	5	5	2	20	ÁÜ(Zoom)	5	5	2	89
9-27-2021 14:59:39	Korea	7	7	7	4	4	6	5	6	1	3	2	4	4	4	2	20	ÁÜ(Zoom)	6	6	6	89
9-16-2021 14:12:53	Vietnam	6	7	7	5	4	4	5	4	4	3	4	6	6	4	2	21	Zoom	6	7	6	89
9-17-2021 13:59:58	Vietnam	6	6	7	5	5	5	4	5	6	5	5	6	5	6	2	29	Team	5	5	4	89
9-17-2021 14:29:16	Vietnam	7	7	7	5	7	4	2	5	4	7	7	5	6	7	2	20	Zoom	7	7	7	89
9-17-2021 14:29:18	Vietnam	5	6	6	7	7	7	7	7	5	7	7	7	7	7	2	20	Zoom	7	6	7	89
9-17-2021 14:31:19	Vietnam	7	7	7	7	6	2	2	7	6	7	4	7	7	7	2	20	Zoom	7	7	7	89
9-17-2021 14:32:43	Vietnam	7	7	7	7	7	7	7	5	1	7	7	7	7	7	2	22	Zoom	7	7	7	89
9-17-2021 14:36:35	Vietnam	7	7	7	6	6	4	7	5	6	2	2	7	7	7	2	20	Zoom	7	7	7	89
9-17-2021 14:36:42	Vietnam	7	7	7	7	7	1	7	7	6	7	7	7	7	7	2	20	Zoom	7	7	7	89
9-17-2021 14:37:40	Vietnam	6	6	4	7	7	7	6	6	6	6	6	6	5	7	2	20	Zoom	5	5	5	89
9-17-2021 14:50:09	Vietnam	6	7	7	7	7	7	7	7	7	7	7	7	7	7	2	22	Zoom	7	7	7	89
9-17-2021 14:51:26	Vietnam	7	7	7	7	7	7	7	7	4	7	5	7	7	5	2	21	Zoom	7	7	7	89
9-17-2021 14:58:52	Vietnam	7	7	7	7	7	4	4	6	1	6	4	4	4	4	2	20	Zoom	7	7	7	89
9-17-2021 15:01:18	Vietnam	7	7	7	7	7	5	7	7	4	7	7	7	7	7	2	25	Zoom	7	7	7	89
9-17-2021 15:10:48	Vietnam	7	7	7	7	7	7	7	7	5	1	7	7	7	7	2	20	Zoom	7	7	7	89
9-17-2021 15:12:08	Vietnam	6	4	7	5	4	6	5	6	6	7	7	6	5	5	2	20	Zoom	6	5	6	89
9-17-2021 15:12:25	Vietnam	5	5	5	7	7	7	7	7	7	1	1	3	3	2	2	20	Zoom	7	7	7	89
9-17-2021 15:12:32	Vietnam	7	7	7	7	7	7	7	7	7	7	7	7	7	7	2	20	Zoom	7	7	7	89
9-17-2021 15:12:40	Vietnam	5	5	7	7	7	7	7	7	7	7	7	7	7	7	2	20	Zoom	7	7	7	89
9-17-2021 15:14:58	Vietnam	5	7	6	7	7	7	7	7	7	6	7	6	7	6	2	21	Zoom	7	7	7	89
9-17-2021 15:15:30	Vietnam	7	7	7	7	4	7	7	7	2	7	7	7	7	7	2	23	Zoom	7	7	7	89
9-17-2021 15:15:49	Vietnam	6	6	5	5	5	5	5	3	3	5	3	6	6	5	2	20	Zoom	4	5	5	89
9-17-2021 15:16:39	Vietnam	6	6	6	6	6	6	6	6	5	6	5	5	5	6	2	21	Zoom	5	5	5	89
9-17-2021 15:16:52	Vietnam	7	7	7	7	7	7	7	7	6	5	6	5	5	7	2	21	Zoom	6	6	6	89
9-17-2021 15:17:19	Vietnam	7	7	7	7	7	7	7	7	7	1	4	4	4	4	2	21	Zoom	7	7	7	89
9-17-2021 15:17:39	Vietnam	6	6	6	6	5	5	5	6	6	6	6	6	6	5	2	19	Zoom	6	6	6	89
9-17-2021 15:17:50	Vietnam	4	7	7	6	6	7	7	7	4	4	4	4	4	4	2	20	Zoom	4	4	4	89
9-17-2021 15:18:06	Vietnam	5	6	6	7	7	5	6	6	4	6	6	5	5	3	2	20	Zoom	5	5	5	89
9-17-2021 15:18:09	Vietnam	7	7	6	5	5	6	6	5	5	5	5	5	4	4	2	20	Zoom	5	5	5	89
9-17-2021 15:18:14	Vietnam	6	6	6	7	7	6	6	6	5	4	4	4	4	4	2	21	Zoom	6	5	5	89
9-17-2021 15:18:59	Vietnam	4	7	7	7	7	7	7	7	7	7	7	7	7	4	2	22	Zoom	7	7	4	89
9-17-2021 15:19:07	Vietnam	4	7	7	7	7	7	7	7	7	7	7	7	7	7	2	21	Zoom	7	7	7	89
9-17-2021 15:19:09	Vietnam	7	7	7	7	6	7	7	7	7	7	6	7	7	5	2	21	Zoom	7	7	7	89
9-17-2021 15:19:26	Vietnam	5	5	5	7	4	1	1	4	5	7	4	5	6	3	2	21	Zoom	7	7	7	89
9-17-2021 15:19:29	Vietnam	5	5	5	6	5	6	5	5	2	6	6	6	6	6	2	21	Zoom	7	6	6	89
9-17-2021 15:19:34	Vietnam	6	6	6	5	6	6	6	6	5	7	5	6	6	6	2	20	Zoom	6	6	6	89
9-17-2021 15:19:48	Vietnam	6	6	6	4	4	4	4	4	4	4	4	4	4	4	2	20	Zoom	4	4	4	89
9-17-2021 15:19:49	Vietnam	7	7	7	5	4	4	4	4	5	5	5	5	5	4	2	23	Zoom	6	5	5	89
9-17-2021 15:19:53	Vietnam	4	4	4	3	4	1	4	4	4	5	4	4	7	2	2	21	Zoom	4	4	4	89
9-17-2021 15:19:57	Vietnam	7	7	7	6	6	3	3	5	6	6	4	6	4	3	2	19	Zoom	7	7	1	89
9-17-2021 15:19:59	Vietnam	6	7	7	7	5	6	5	5	4	5	5	6	5	5	2	21	Zoom	7	7	7	89
9-17-2021 15:20:08	Vietnam	7	7	7	5	5	5	6	4	4	4	6	7	7	7	2	22	Zoom	7	7	7	89
9-17-2021 15:20:15	Vietnam	6	6	6	7	7	4	3	6	4	4	4	4	5	5	2	21	Zoom	4	4	5	89
9-17-2021 15:20:20	Vietnam	5	5	5	7	7	5	5	5	5	5	5	7	7	7	2	21	Zoom	5	5	5	89
9-17-2021 15:20:20	Vietnam	7	5	5	7	5	4	6	6	6	4	5	6	5	5	2	20	Zoom	4	6	7	89
9-17-2021 15:20:26	Vietnam	7	7	7	7	5	3	4	5	1	7	7	7	7	7	2	21	Zoom	7	7	7	89
9-17-2021 15:20:28	Vietnam	7	7	7	7	7	6	6	6	3	7	6	7	7	4	2	21	Zoom	7	7	4	89
9-17-2021 15:20:34	Vietnam	3	7	7	7	7	7	7	7	4	7	1	3	2	3	2	21	Zoom	7	7	7	89
9-17-2021 15:20:34	Vietnam	7	7	6	7	7	7	7	7	4	6	6	6	5	5	2	21	Zoom	6	6	6	89
9-17-2021 15:21:03	Vietnam	4	4	4	6	7	7	7	7	4	4	4	4	4	4	2	20	Zoom	4	4	4	89
9-17-2021 15:21:20	Vietnam	4	4	4	4	4	4	4	4	6	5	3	5	4	4	2	21	Zoom	2	6	4	89
9-17-2021 15:21:43	Vietnam	4	5	4	7	7	3	4	2	7	7	7	4	5	5	2	21	Zoom	3	3	3	89
9-17-2021 15:21:48	Vietnam	6	6	6	6	6	6	7	6	5	7	7	5	6	6	2	21	Zoom	6	5	5	89
9-17-2021 15:22:27	Vietnam	4	5	5	6	6	5	5	6	5	4	5	5	5	5	2	21	Zoom	4	4	4	89
9-17-2021 15:22:49	Vietnam	3	5	4	1	1	7	7	4	7	7	7	7	7	7	2	21	Zoom	7	7	7	89
9-17-2021 15:24:22	Vietnam	5	5	5	5	5	3	4	4	5	5	3	5	4	5	2	21	Zoom	5	5	5	89
9-17-2021 15:26:11	Vietnam	5	5	5	7	6	6	6	6	4	4	4	4	6	6	2	21	Zoom	5	5	5	89
9-17-2021 15:28:30	Vietnam	4	4	4	7	7	5	6	7	4	4	4	5	7	4	2	21	Zoom	5	5	4	89
9-17-2021 15:29:47	Vietnam	7	7	7	7	7	7	7	7	6	5	5	7	7	7	2	21	Zoom	6	6	6	89
9-17-2021 15:32:35	Vietnam	6	6	7	7	7	6	6	7	6	7	6	7	7	6	2	21	Zoom	7	7	7	89
9-17-2021 15:35:06	Vietnam	5	7	7	7	7	7	7	7	6	7	5	7	7	7	2	21	Zoom	7	5	6	89
9-17-2021 15:36:12	Vietnam	7	7	7	7	7	7	7	7	7	7	7	7	7	7	2	21	Zoom	7	7	7	89
9-17-2021 15:59:27	Vietnam	7	7	7	7	7	7	7	7	7	7	7	7	7	5	2	20	Zoom	7	7	7	89
9-17-2021 16:07:28	Vietnam	5	7	7	7	3	4	4	4	6	7	7	7	7	7	2	20	Zoom	7	7	6	89
9-17-2021 16:26:15	Vietnam	7	7	7	1	1	7	7	7	4	7	7	7	7	7	2	20	Zoom	7	7	7	89
9-17-2021 16:36:25	Vietnam	1	6	6	6	5	6	6	6	6	6	6	5	5	4	2	22	Zoom	5	4	3	89
9-17-2021 16:42:44	Vietnam	7	6	7	6	4	6	5	6	6	5	6	7	7	6	2	20	Zoom	7	5	6	89
9-17-2021 16:50:25	Vietnam	4	3	3	7	7	7	5	6	3	3	7	2	6	2	2	20	Zoom	5	7	2	89
9-17-2021 16:54:40	Vietnam	6	6	5	6	7	5	6	5	7	7	7	6	6	6	2	19	Zoom	7	7	7	89
9-17-2021 16:55:16	Vietnam	6	6	6	5	6	6	7	6	6	6	7	6	7	6	2	19	Zoom	5	6	6	89
9-17-2021 16:57:28	Vietnam	5	5	5	5	5	5	5	5	5	5	5	5	5	5	2	19	Zoom	5	5	5	89
9-17-2021 16:59:07	Vietnam	7	7	7	5	7	4	3	5	4	4	4	6	7	4	2	19	Zoom	7	7	7	89
9-17-2021 16:59:24	Vietnam	5	5	5	7	7	5	5	7	5	6	6	7	7	1	2	20	Zoom	7	7	7	89
9-17-2021 17:09:20	Vietnam	7	7	7	6	5	5	5	5	7	7	7	6	7	6	2	20	Zoom	7	7	7	89
9-17-2021 17:12:09	Vietnam	7	7	7	7	7	7	7	7	7	7	7	7	7	7	2	19	Zoom	7	7	7	89
9-17-2021 17:13:52	Vietnam	5	6	6	5	7	2	3	6	6	7	7	6	7	7	2	19	Zoom	7	6	6	89
9-17-2021 17:14:37	Vietnam	7	7	7	7	4	4	4	4	7	7	7	7	7	7	2	19	Zoom	6	7	7	89
9-17-2021 17:15:14	Vietnam	6	3	5	4	6	5	5	5	5	5	4	4	4	4	2	20	Zoom	3	3	4	89
9-17-2021 17:21:56	Vietnam	7	7	7	7	7	7	7	7	5	6	5	7	7	7	2	19	Zoom	7	7	7	89
9-17-2021 17:23:18	Vietnam	6	6	6	7	7	6	7	6	7	6	5	5	6	6	2	23	Zoom	6	6	6	89
9-17-2021 17:23:27	Vietnam	6	7	7	7	7	7	7	7	2	4	4	5	5	6	2	21	Zoom	5	5	5	89
9-17-2021 17:25:01	Vietnam	4	5	6	3	4	3	3	3	4	4	2	4	2	4	2	20	Zoom	3	3	3	89
9-17-2021 17:25:08	Vietnam	7	7	7	7	7	7	7	7	7	7	7	7	7	1	2	21	Zoom	6	7	7	89
9-17-2021 17:25:40	Vietnam	7	7	7	7	7	7	7	7	3	7	1	7	7	7	2	20	Zoom	7	7	7	89
9-17-2021 17:25:46	Vietnam	1	7	7	7	7	7	7	7	4	1	4	1	1	1	2	20	Zoom	7	7	7	89
9-17-2021 17:26:06	Vietnam	6	6	6	5	5	5	5	6	5	7	5	5	6	2	2	20	Zoom	5	6	5	89
9-17-2021 17:26:38	Vietnam	7	7	7	7	7	7	7	7	6	7	6	4	6	7	2	20	Zoom	7	7	7	89
9-17-2021 17:26:45	Vietnam	7	7	7	1	1	1	1	1	2	2	2	7	7	6	2	20	Zoom	5	5	5	89
9-17-2021 17:26:53	Vietnam	7	7	7	7	5	7	7	7	7	7	7	7	7	7	2	20	Zoom	7	7	7	89
9-17-2021 17:27:35	Vietnam	4	4	4	4	6	4	6	4	7	7	7	7	7	7	2	20	Zoom	4	4	4	89
9-17-2021 17:27:55	Vietnam	4	4	4	5	5	4	4	4	4	4	4	4	4	4	2	21	Zoom	4	4	4	89
9-17-2021 17:28:15	Vietnam	7	7	7	7	7	6	6	7	6	7	7	7	7	7	2	20	Zoom	7	7	7	89
9-17-2021 17:28:28	Vietnam	7	7	7	7	6	6	7	7	6	6	6	7	7	6	2	20	Zoom	7	7	7	89
9-17-2021 17:28:33	Vietnam	6	5	5	5	5	4	4	5	6	6	6	6	6	6	2	21	Zoom	6	6	6	89
9-17-2021 17:28:56	Vietnam	7	7	7	5	7	6	6	6	6	6	6	6	6	6	2	20	Zoom	6	6	6	89
9-17-2021 17:29:12	Vietnam	5	5	5	6	7	6	6	6	7	7	6	7	4	5	2	20	Zoom	5	4	5	89
9-17-2021 17:29:24	Vietnam	6	7	7	3	5	2	6	7	3	5	4	7	7	4	2	21	Zoom	4	7	7	89
9-17-2021 17:29:41	Vietnam	6	6	7	7	7	6	6	6	6	6	5	7	6	7	2	20	Zoom	6	6	6	89
9-17-2021 17:30:07	Vietnam	4	7	7	7	7	7	7	7	3	2	2	6	6	6	2	20	Zoom	7	7	7	89
9-17-2021 17:30:07	Vietnam	6	7	7	7	7	1	1	7	7	7	7	7	7	7	2	20	Zoom	7	7	7	89
9-17-2021 17:30:19	Vietnam	7	7	7	7	7	5	5	7	4	4	4	6	6	6	2	20	Zoom	7	7	5	89
9-17-2021 17:30:24	Vietnam	5	5	5	5	7	1	2	7	5	5	5	5	5	5	2	20	Zoom	5	5	5	89
9-17-2021 17:30:34	Vietnam	7	7	7	6	7	4	4	6	7	7	6	5	5	5	2	20	Zoom	6	6	7	89
9-17-2021 17:30:52	Vietnam	7	7	7	6	2	3	3	4	4	3	3	6	6	3	2	19	Zoom	7	7	7	89
9-17-2021 17:30:59	Vietnam	4	4	4	4	4	4	4	4	4	4	4	4	4	4	2	23	Google Meet	4	4	4	89
9-17-2021 17:30:59	Vietnam	6	7	7	6	5	6	6	6	6	4	4	6	6	6	2	20	Zoom	7	7	7	89
9-17-2021 17:31:17	Vietnam	4	6	7	7	7	2	2	5	4	7	7	6	7	6	2	21	Zoom	6	5	6	89
9-17-2021 17:31:34	Vietnam	7	7	7	1	4	1	4	7	1	7	7	7	7	7	2	20	Zoom	7	7	7	89
9-17-2021 17:31:35	Vietnam	6	7	7	7	7	3	3	4	2	2	5	6	6	4	2	20	Zoom	7	7	7	89
9-17-2021 17:31:42	Vietnam	7	7	7	6	5	3	7	7	7	5	6	1	4	6	2	21	Zoom	7	7	5	89
9-17-2021 17:32:46	Vietnam	7	7	7	7	7	7	7	7	1	7	7	7	7	7	2	20	Zoom	7	7	7	89
9-17-2021 17:33:37	Vietnam	6	6	6	5	6	6	7	7	4	6	6	6	6	6	2	20	Zoom	6	6	6	89
9-17-2021 17:34:15	Vietnam	7	7	7	6	5	7	7	7	5	7	5	7	7	7	2	20	Zoom	7	7	7	89
9-17-2021 17:34:20	Vietnam	7	7	7	7	6	5	5	5	7	7	7	7	7	7	2	19	Zoom	7	7	7	89
9-17-2021 17:34:39	Vietnam	6	6	7	6	7	4	5	5	6	6	6	5	5	6	2	20	Zoom	7	7	6	89
9-17-2021 17:34:52	Vietnam	6	6	6	6	6	6	6	6	6	6	6	6	6	6	2	20	Zoom	6	6	6	89
9-17-2021 17:35:06	Vietnam	6	7	7	7	6	7	7	7	2	5	2	7	7	5	2	20	Zoom	7	7	6	89
9-17-2021 17:35:17	Vietnam	4	7	7	7	4	4	4	7	4	5	4	4	4	4	2	20	Zoom	5	4	4	89
9-17-2021 17:35:27	Vietnam	5	5	5	7	7	5	5	7	5	4	5	5	4	4	2	20	Zoom	6	7	4	89
9-17-2021 17:35:38	Vietnam	6	7	7	5	6	5	5	5	5	5	5	6	5	6	2	20	Zoom	6	6	6	89
9-17-2021 17:36:11	Vietnam	7	7	6	6	6	6	6	5	6	5	5	5	5	5	2	20	Zoom	6	6	6	89
9-17-2021 17:37:03	Vietnam	6	5	7	6	5	7	6	5	6	7	6	5	7	6	2	20	Zoom	6	5	7	89
9-17-2021 17:37:18	Vietnam	7	7	7	6	7	7	7	7	6	6	6	6	5	6	2	20	Zoom	6	6	5	89
9-17-2021 17:38:23	Vietnam	6	6	5	4	6	5	5	5	7	7	7	6	6	6	2	20	Zoom	6	6	6	89
9-17-2021 17:40:39	Vietnam	7	7	7	7	7	7	7	7	7	7	7	7	7	7	2	22	Zoom	7	7	7	89
9-17-2021 17:42:33	Vietnam	6	6	5	7	7	4	4	7	7	7	7	7	7	6	2	20	Zoom	6	7	7	89
9-17-2021 17:44:32	Vietnam	7	7	5	2	7	4	4	4	3	7	7	4	5	5	2	23	Zoom	7	7	7	89
9-17-2021 17:45:46	Vietnam	7	7	7	7	7	7	7	6	6	7	7	7	7	7	2	20	Zoom	7	7	7	89
9-17-2021 17:49:34	Vietnam	7	6	5	5	4	3	3	5	3	7	6	6	6	6	2	20	Zoom	7	7	7	89
9-17-2021 17:52:33	Vietnam	5	6	7	7	5	7	7	7	5	7	7	6	5	6	2	19	Zoom	7	7	7	89
9-17-2021 17:57:53	Vietnam	5	5	6	5	5	5	5	5	5	5	5	5	5	5	2	20	Zoom	5	5	5	89
9-17-2021 18:06:09	Vietnam	7	7	7	7	4	7	7	7	7	7	5	7	7	7	2	22	Zoom	7	7	5	89
9-17-2021 18:07:45	Vietnam	6	6	6	7	7	4	4	4	4	4	4	4	4	4	2	22	Zoom	7	7	7	89
9-17-2021 18:08:00	Vietnam	5	7	7	4	7	6	5	5	7	7	7	7	7	7	2	19	Zoom	7	7	7	89
9-17-2021 18:11:29	Vietnam	7	7	7	7	7	2	3	7	7	7	7	7	7	7	2	22	Zoom	7	7	7	89
9-17-2021 18:13:53	Vietnam	4	5	5	4	5	5	5	5	4	6	4	5	4	4	2	19	Zoom	4	4	5	89
9-17-2021 20:14:40	Vietnam	7	7	7	7	7	7	7	7	7	7	7	7	7	7	2	20	Zoom	7	7	7	89
9-17-2021 20:14:45	Vietnam	7	7	7	7	5	6	7	7	5	6	6	6	6	6	2	20	Zoom	7	7	7	89
9-17-2021 20:15:07	Vietnam	7	7	7	7	5	2	6	5	5	6	6	5	5	4	2	20	Zoom	7	7	7	89
9-17-2021 20:37:32	Vietnam	5	7	7	7	7	7	7	7	7	7	7	7	7	7	2	20	Zoom	7	7	7	89
9-17-2021 20:56:22	Vietnam	5	6	5	7	7	6	7	7	5	4	5	7	7	4	2	21	Zoom	7	6	6	89
9-17-2021 21:34:43	Vietnam	4	4	4	4	4	4	4	4	4	4	4	4	4	4	2	19	Zoom	4	4	4	89
9-17-2021 21:50:50	Vietnam	7	7	7	7	5	7	7	7	1	4	6	4	4	5	2	22	Zoom	7	5	6	89
9-17-2021 22:04:53	Vietnam	7	7	7	7	7	2	4	7	7	7	7	7	7	7	2	21	Ms Team	7	7	7	89
9-17-2021 22:09:06	Vietnam	6	6	6	7	6	7	7	7	5	7	6	6	6	5	2	22	Ms Team	5	7	7	89
9-17-2021 22:43:05	Vietnam	7	7	6	4	4	4	7	3	6	7	7	7	7	7	2	19	Zoom	7	7	7	89
9-17-2021 22:59:08	Vietnam	7	7	7	3	3	5	6	6	5	5	5	7	7	7	2	19	Zoom	7	7	7	89
9-17-2021 23:06:18	Vietnam	4	4	4	5	6	5	5	5	4	4	4	5	4	4	2	19	Zoom	4	5	4	89
9-17-2021 23:10:09	Vietnam	6	6	6	7	7	7	7	7	7	6	6	7	7	7	2	19	Zoom	6	6	6	89
9-17-2021 23:18:16	Vietnam	7	7	7	7	5	7	6	7	3	7	7	7	7	4	2	22	Zoom	7	7	7	89
9-18-2021 10:01:41	Vietnam	6	7	7	7	5	6	6	7	7	7	7	7	7	7	2	22	Zoom	7	7	7	89
9-18-2021 10:35:37	Vietnam	6	5	6	6	4	5	6	5	7	6	6	4	5	6	2	19	Zoom	5	7	6	89
9-18-2021 12:05:04	Vietnam	5	7	6	6	6	5	6	5	5	5	6	6	5	5	2	22	Zoom	6	6	6	89
9-18-2021 14:03:39	Vietnam	7	7	7	7	7	5	5	5	4	4	4	4	4	4	2	22	Ms team	4	4	4	89
9-18-2021 21:35:20	Vietnam	5	6	6	6	6	4	5	5	4	4	6	4	4	7	2	20	Zoom	5	5	5	89
9-19-2021 12:57:31	Vietnam	7	7	7	7	7	7	7	7	5	4	4	7	7	5	2	21	Zoom	7	7	7	89
9-19-2021 13:12:03	Vietnam	5	6	6	7	6	3	3	7	7	7	7	7	7	3	2	21	Zoom	7	7	7	89
9-19-2021 13:19:11	Vietnam	7	7	7	6	5	6	6	2	6	6	6	6	6	6	2	21	Zoom	6	6	6	89
9-19-2021 14:53:53	Vietnam	6	5	4	7	5	6	7	7	6	5	6	6	6	6	2	20	Zoom	5	6	6	89
9-19-2021 14:57:52	Vietnam	4	5	6	4	6	5	5	6	6	4	4	4	4	4	2	20	Zoom	7	7	7	89
9-19-2021 15:01:48	Vietnam	4	7	7	7	7	7	7	7	7	7	7	7	7	1	2	20	Zoom	7	7	7	89
9-19-2021 15:08:31	Vietnam	7	7	7	5	6	6	6	6	6	6	6	6	6	6	2	20	Zoom	6	6	6	89
9-19-2021 15:16:01	Vietnam	6	7	4	7	7	7	7	7	5	7	7	7	6	4	2	20	Zoom	5	7	7	89
9-19-2021 15:21:19	Vietnam	6	7	7	7	7	7	7	7	6	6	6	7	7	7	2	20	Zoom	7	7	7	89
9-19-2021 15:27:49	Vietnam	5	5	5	7	6	5	5	7	1	3	2	6	6	5	2	20	Zoom	7	7	7	89
9-19-2021 15:35:37	Vietnam	6	4	6	4	5	5	5	5	4	5	5	5	6	6	2	20	Zoom	5	4	6	89
9-19-2021 15:38:24	Vietnam	5	4	4	3	1	2	2	4	6	7	5	4	5	5	2	21	Zoom	5	5	5	89
9-19-2021 16:21:53	Vietnam	7	7	7	6	7	6	6	6	6	6	4	7	7	7	2	20	Zoom	7	7	7	89
9-19-2021 16:42:38	Vietnam	5	7	7	7	7	5	7	7	7	7	7	7	7	7	2	21	Zoom	7	7	7	89
9-19-2021 16:47:28	Vietnam	7	7	7	5	7	6	6	6	6	4	4	6	6	4	2	19	Zoom	5	6	6	89
9-19-2021 17:10:12	Vietnam	7	7	7	7	7	7	7	7	7	7	7	7	7	7	2	20	Zoom	7	7	7	89
9-19-2021 19:39:39	Vietnam	7	7	7	5	5	4	4	6	6	7	1	7	7	5	2	20	Zoom	7	7	7	89
9-19-2021 19:46:10	Vietnam	7	7	7	7	7	7	7	7	7	5	7	7	7	7	2	20	Zoom	7	7	7	89
9-20-2021 11:13:33	Vietnam	5	7	7	7	7	7	7	7	5	4	6	6	6	2	2	25	Zoom	6	6	3	89
9-20-2021 15:07:07	Vietnam	7	7	7	7	7	7	7	7	7	7	7	7	7	7	2	20	Zoom	7	7	7	89
9-20-2021 15:07:27	Vietnam	6	6	6	6	6	6	6	6	6	6	6	6	6	6	2	20	Zoom	6	6	6	89
9-20-2021 15:08:57	Vietnam	5	5	5	5	5	5	7	7	4	7	7	6	7	7	2	20	Zoom	6	7	6	89
9-20-2021 15:09:04	Vietnam	5	5	5	5	5	5	5	5	5	5	5	5	5	5	2	20	Zoom	5	5	5	89
9-20-2021 15:09:52	Vietnam	6	5	5	6	6	5	6	6	5	6	5	6	6	6	2	22	Zoom	5	5	5	89
9-20-2021 15:13:34	Vietnam	7	7	7	7	7	7	7	7	5	5	3	7	7	7	2	20	Zoom	7	7	7	89
9-20-2021 15:16:11	Vietnam	1	5	5	6	6	7	6	6	7	7	7	7	4	3	2	21	Zoom	7	7	3	89
9-20-2021 15:16:59	Vietnam	4	4	4	6	6	4	4	4	6	6	6	6	6	6	2	23	Zoom	6	5	5	89
9-20-2021 15:17:41	Vietnam	4	5	5	5	5	5	5	5	6	5	4	4	5	5	2	21	Zoom	4	4	5	89
9-20-2021 15:18:03	Vietnam	7	7	7	2	5	1	5	6	2	4	3	7	7	5	2	20	Zoom	7	7	7	89
9-20-2021 15:21:55	Vietnam	5	5	5	1	1	1	3	3	7	7	7	4	4	4	2	20	Zoom	3	3	2	89
9-20-2021 15:30:28	Vietnam	6	6	6	6	5	5	5	5	5	6	2	6	6	6	2	20	Zoom	5	5	5	89
